# Supplementary material for: Repurposing rupatadine as topical treatment against methicillin-resistant Staphylococcus aureus
Source: AMB Express. 2025 Sep 23;15:132. doi: 10.1186/s13568-025-01947-w (PMC12457276; doi:10.1186/s13568-025-01947-w)
Supplement: Supplementary file 1 — Supplementary Material 1 [file 13568_2025_1947_MOESM1_ESM.xlsx]

## Sheet: Supplementary Table 1
Supplementary Table 1. Sequence Homology Analysis of MRSA-Specific Protein Targets Across 54 Pathogenic Microorganisms
BLAST analysis comparing the amino acid sequences of identified MRSA (Methicillin-Resistant Staphylococcus aureus) protein targets against their homologs in 54 clinically relevant pathogens. Values represent BLAST scores as determined by the NCBI BLAST algorithm. Higher scores indicate greater sequence similarity between the query MRSA protein targets and the corresponding sequences in the analyz…
Protein Target	A8Z2L6	Q2G268	Q2FZY5	A8Z4Y6	Q93QD4	A8Z088	Q6GI75	A8Z536	Q2G0Q5	Q2G0Q7	Q2FXR9	P0A040	A8Z4T2	Q5HJZ0	Q2FYG6	A8Z012	A8Z4D3	A8Z2S7	Q2G078	Q2G077	A8Z002	Q2G0W2	Q2FYS4	P0C1S7	Q2FZ94	A8Z1R9	Q2FHU2	Q2FYI0	Q2G2Q2	A8YZN7	Q2FEP6	Q2FEP4	Q2FER5	A8YZP0	Q2FEP5	Q2FEN8	A8Z333	P0A0J0	Q2FZY7	Q2FJ01	Q2G041	P0A017	Q2FIB3	A8YZP4	A8Z1J1	Q2FY51	Q2FXN4	Q2FE05	P64126
Pathogen
Acinetobacter baumannii (taxid:470)	>200	>200	>200	>200	>200	>200	>200	>200	80-200	>200	>200	>200	>200	>200	80-200	80-200	80-200	>200	>200	>200	40-50	80-200	>200	>200	80-200	>200	>200	>200	80-200	80-200	80-200	80-200	>200	>200	>200	80-200	80-200	>200	>200	80-200	>200	>200	50-80	>200	>200	>200	>200	>200	>200
Bacillus anthracis (taxid:1392)	>200	>200	>200	>200	>200	>200	>200	>200	80-200	>200	>200	>200	>200	>200	>200	>200	80-200	>200	>200	>200	>200	>200	>200	>200	>200	>200	>200	>200	>200	>200	>200	80-200	>200	>200	>200	80-200	80-200	>200	>200	>200	>200	80-200	>200	>200	>200	>200	>200	>200	>200
Bacillus cereus (taxid:1396)	>200	>200	>200	>200	>200	>200	>200	>200	80-200	>200	>200	>200	>200	>200	>200	>200	80-200	>200	>200	>200	80-200	>200	>200	>200	>200	>200	>200	>200	>200	>200	>200	80-200	>200	>200	>200	80-200	80-200	>200	>200	>200	>200	80-200	>200	>200	>200	>200	>200	>200	>200
Bacillus subtilis (taxid:1423)	>200	>200	>200	>200	>200	>200	>200	>200	80-200	>200	>200	>200	>200	>200	>200	>200	80-200	>200	>200	>200	>200	80-200	>200	>200	>200	>200	>200	>200	>200	>200	>200	80-200	>200	>200	>200	80-200	80-200	>200	>200	>200	>200	80-200	>200	>200	>200	>200	>200	>200	>200
Bacillus thuringiensis (taxid:1428)	>200	>200	>200	>200	>200	>200	>200	>200	80-200	>200	>200	>200	>200	>200	>200	>200	80-200	>200	>200	>200	80-200	>200	>200	>200	>200	>200	>200	>200	>200	>200	>200	80-200	>200	>200	>200	80-200	>200	>200	>200	>200	>200	80-200	>200	>200	>200	>200	>200	>200	>200
Bacillus weihenstephanensis (taxid:1405)	>200	>200	>200	>200	>200	>200	>200	>200	>200	>200	>200	>200	>200	>200	>200	>200	80-200	>200	>200	>200	80-200	>200	>200	>200	>200	>200	>200	>200	>200	>200	>200	80-200	>200	>200	>200	80-200	80-200	>200	>200	>200	>200	80-200	>200	>200	>200	>200	>200	>200	>200
Bordetella pertussis (taxid:520)	>200	>200	80-200	80-200	80-200	>200	>200	NSS	80-200	80-200	80-200	>200	>200	>200	80-200	NSS	80-200	NSS	80-200	50-80	NSS	50-80	>200	>200	80-200	>200	>200	80-200	80-200	80-200	80-200	80-200	>200	>200	>200	80-200	80-200	>200	50-80	80-200	>200	80-200	80-200	>200	>200	>200	>200	>200	NSS
Borrelia burgdorferi (taxid:139)	NSS	>200	>200	>200	NSS	NSS	NSS	80-200	NSS	NSS	NSS	NSS	>200	>200	NSS	80-200	NSS	NSS	NSS	NSS	NSS	NSS	>200	>200	80-200	80-200	NSS	50-80	NSS	NSS	80-200	50-80	>200	>200	80-200	80-200	80-200	>200	50-80	50-80	80-200	NSS	50-80	80-200	< 40	NSS	NSS	80-200	NSS
Brucella melitensis (taxid:29459)	>200	>200	>200	>200	80-200	>200	>200	NSS	80-200	80-200	80-200	>200	>200	>200	80-200	80-200	NSS	NSS	>200	>200	NSS	80-200	>200	>200	80-200	>200	>200	80-200	80-200	80-200	80-200	80-200	>200	>200	>200	80-200	80-200	>200	>200	80-200	>200	80-200	50-80	80-200	50-80	>200	NSS	>200	NSS
Burkholderia cenocepacia (taxid:95486)	>200	>200	>200	80-200	>200	>200	80-200	NSS	80-200	80-200	80-200	>200	>200	>200	80-200	80-200	NSS	>200	>200	50-80	NSS	80-200	>200	>200	80-200	>200	>200	>200	80-200	80-200	80-200	80-200	>200	>200	>200	80-200	80-200	>200	50-80	80-200	>200	80-200	50-80	>200	>200	>200	>200	>200	NSS
Burkholderia cepacia (taxid:292)	>200	>200	>200	80-200	>200	>200	>200	>200	80-200	80-200	80-200	>200	>200	>200	80-200	50-80	NSS	>200	>200	50-80	NSS	80-200	>200	>200	80-200	>200	>200	>200	80-200	80-200	80-200	80-200	>200	>200	>200	80-200	80-200	>200	50-80	80-200	>200	80-200	80-200	80-200	80-200	>200	>200	>200	NSS
Burkholderia cepacia complex (taxid:87882)	>200	>200	>200	>200	>200	>200	>200	>200	80-200	>200	80-200	>200	>200	>200	>200	80-200	50-80	>200	>200	50-80	NSS	80-200	>200	>200	80-200	>200	>200	>200	80-200	80-200	>200	80-200	>200	>200	>200	>200	80-200	>200	80-200	>200	>200	80-200	80-200	>200	>200	>200	>200	>200	NSS
Burkholderia mallei (taxid:13373)	>200	>200	>200	NSS	>200	>200	>200	NSS	80-200	80-200	80-200	>200	>200	>200	80-200	NSS	NSS	>200	>200	50-80	NSS	80-200	>200	>200	80-200	>200	>200	80-200	80-200	80-200	80-200	80-200	>200	>200	>200	80-200	80-200	>200	80-200	80-200	>200	80-200	50-80	80-200	80-200	>200	>200	>200	NSS
Burkholderia pseudomallei (taxid:28450)	>200	>200	>200	NSS	>200	>200	>200	NSS	80-200	80-200	80-200	>200	>200	>200	80-200	80-200	NSS	>200	>200	50-80	NSS	80-200	>200	>200	80-200	>200	>200	80-200	80-200	80-200	80-200	80-200	>200	>200	>200	80-200	80-200	>200	80-200	80-200	>200	80-200	50-80	80-200	>200	>200	>200	>200	NSS
Campylobacter jejuni (taxid:197)	>200	80-200	80-200	80-200	80-200	>200	>200	NSS	50-80	80-200	80-200	>200	>200	>200	80-200	80-200	80-200	80-200	>200	80-200	NSS	80-200	>200	>200	80-200	>200	>200	>200	80-200	>200	80-200	50-80	80-200	>200	>200	80-200	80-200	>200	80-200	80-200	>200	>200	80-200	80-200	>200	80-200	80-200	>200	50-80
Campylobacter jejuni subsp. jejuni (taxid:32022)	>200	80-200	80-200	80-200	80-200	>200	>200	NSS	NSS	80-200	80-200	>200	>200	>200	80-200	80-200	50-80	80-200	>200	NSS	NSS	80-200	>200	>200	NSS	>200	>200	>200	80-200	NSS	80-200	50-80	80-200	>200	>200	80-200	80-200	>200	80-200	80-200	>200	NSS	80-200	80-200	>200	80-200	NSS	>200	50-80
Citrobacter koseri (taxid:545)	>200	>200	>200	>200	>200	>200	>200	NSS	80-200	80-200	80-200	>200	>200	>200	80-200	80-200	80-200	>200	>200	>200	NSS	80-200	>200	>200	80-200	>200	>200	80-200	80-200	NSS	80-200	80-200	>200	>200	>200	80-200	80-200	>200	>200	80-200	>200	80-200	50-80	>200	80-200	>200	>200	>200	NSS
Clostridium botulinum (taxid:1491)	>200	>200	>200	>200	>200	>200	50-80	50-80	80-200	>200	>200	>200	>200	>200	80-200	>200	80-200	80-200	>200	80-200	50-80	NSS	>200	>200	>200	>200	>200	>200	80-200	80-200	>200	80-200	>200	>200	>200	80-200	80-200	>200	80-200	>200	>200	80-200	>200	>200	>200	>200	>200	>200	NSS
Clostridium difficile (taxid:1496)	>200	>200	>200	>200	>200	>200	>200	50-80	80-200	>200	>200	>200	>200	>200	80-200	>200	80-200	>200	>200	>200	NSS	>200	>200	>200	>200	>200	>200	>200	80-200	80-200	>200	80-200	>200	>200	>200	80-200	80-200	>200	>200	>200	>200	>200	>200	>200	>200	>200	>200	>200	>200
Clostridium perfringens (taxid:1502)	>200	>200	>200	80-200	>200	>200	>200	50-80	80-200	>200	>200	>200	>200	>200	80-200	>200	80-200	80-200	>200	>200	50-80	80-200	>200	>200	>200	>200	>200	>200	80-200	80-200	80-200	80-200	>200	>200	>200	80-200	80-200	>200	80-200	>200	>200	80-200	>200	>200	80-200	>200	80-200	>200	NSS
Clostridium tetani (taxid:1513)	>200	>200	>200	>200	>200	>200	50-80	NSS	NSS	NSS	>200	80-200	>200	>200	80-200	>200	80-200	NSS	NSS	NSS	NSS	80-200	>200	>200	>200	>200	>200	>200	80-200	80-200	80-200	80-200	>200	>200	>200	80-200	80-200	>200	80-200	80-200	>200	NSS	>200	>200	NSS	>200	NSS	>200	NSS
Enterobacter cloacae (taxid:550)	>200	>200	>200	>200	>200	>200	>200	80-200	80-200	80-200	>200	>200	>200	>200	80-200	50-80	80-200	>200	>200	>200	50-80	80-200	>200	>200	80-200	>200	>200	>200	80-200	NSS	80-200	80-200	>200	>200	>200	80-200	80-200	>200	>200	80-200	>200	80-200	80-200	>200	>200	>200	>200	>200	NSS
Enterococcus faecalis (taxid:1351)	>200	80-200	>200	>200	>200	>200	>200	>200	80-200	>200	>200	>200	>200	>200	>200	>200	80-200	>200	>200	>200	80-200	>200	>200	>200	>200	>200	>200	>200	>200	>200	>200	80-200	>200	>200	>200	80-200	80-200	>200	>200	>200	>200	>200	>200	>200	>200	>200	>200	>200	>200
Escherichia coli (taxid:562)	>200	>200	>200	>200	>200	>200	>200	>200	>200	>200	>200	>200	>200	>200	80-200	>200	>200	>200	>200	>200	50-80	>200	>200	>200	>200	>200	>200	>200	80-200	>200	>200	>200	>200	>200	>200	80-200	>200	>200	>200	>200	>200	>200	>200	>200	>200	>200	>200	>200	>200
Haemophilus influenzae (taxid:727)	>200	>200	>200	80-200	>200	>200	>200	NSS	80-200	80-200	80-200	>200	>200	>200	>200	NSS	NSS	NSS	>200	NSS	NSS	50-80	>200	>200	80-200	>200	>200	80-200	80-200	NSS	80-200	80-200	>200	>200	>200	80-200	80-200	>200	80-200	80-200	>200	80-200	50-80	>200	80-200	>200	NSS	>200	NSS
Haemophilus parainfluenzae (taxid:729)	>200	>200	>200	80-200	>200	>200	>200	NSS	80-200	80-200	80-200	>200	>200	>200	80-200	>200	NSS	NSS	80-200	50-80	NSS	50-80	>200	>200	50-80	>200	>200	80-200	80-200	80-200	>200	80-200	>200	>200	>200	80-200	80-200	>200	80-200	>200	>200	80-200	50-80	>200	>200	>200	NSS	>200	NSS
Helicobacter cinaedi (taxid:213)	>200	>200	>200	>200	>200	>200	>200	>200	>200	>200	>200	>200	>200	>200	>200	80-200	50-80	NSS	>200	NSS	NSS	80-200	>200	>200	50-80	>200	>200	80-200	80-200	80-200	80-200	80-200	80-200	>200	>200	80-200	80-200	>200	50-80	50-80	>200	NSS	80-200	>200	80-200	NSS	80-200	>200	NSS
Helicobacter pylori (taxid:210)	>200	>200	80-200	80-200	80-200	>200	>200	NSS	80-200	80-200	80-200	>200	>200	>200	80-200	80-200	50-80	NSS	>200	NSS	NSS	80-200	>200	>200	80-200	>200	>200	80-200	80-200	80-200	80-200	80-200	80-200	>200	>200	80-200	80-200	>200	50-80	80-200	>200	NSS	50-80	80-200	50-80	NSS	>200	>200	NSS
Klebsiella pneumoniae (taxid:573)	>200	>200	>200	>200	>200	>200	>200	>200	80-200	80-200	80-200	>200	>200	>200	80-200	80-200	80-200	>200	>200	>200	80-200	80-200	>200	>200	>200	>200	>200	>200	80-200	80-200	>200	80-200	>200	>200	>200	80-200	80-200	>200	>200	>200	>200	80-200	>200	>200	>200	>200	>200	>200	80-200
Legionella pneumophila (taxid:446)	>200	>200	>200	>200	>200	>200	>200	80-200	80-200	80-200	80-200	>200	>200	>200	80-200	80-200	80-200	NSS	>200	40-50	NSS	80-200	>200	>200	80-200	>200	>200	80-200	80-200	80-200	80-200	80-200	>200	>200	>200	80-200	80-200	>200	>200	80-200	>200	80-200	50-80	80-200	80-200	>200	>200	80-200	NSS
Leptospira interrogans (taxid:173)	NSS	80-200	>200	80-200	NSS	80-200	40-50	NSS	80-200	80-200	80-200	>200	>200	>200	80-200	80-200	NSS	NSS	NSS	NSS	NSS	80-200	>200	>200	>200	>200	>200	80-200	80-200	NSS	80-200	80-200	>200	>200	>200	80-200	80-200	>200	>200	80-200	>200	NSS	>200	80-200	40-50	>200	>200	50-80	NSS
Listeria monocytogenes (taxid:1639)	>200	>200	>200	>200	>200	>200	>200	>200	>200	>200	>200	>200	>200	>200	>200	>200	80-200	>200	>200	>200	50-80	>200	>200	>200	>200	>200	>200	>200	>200	>200	>200	>200	>200	>200	>200	80-200	>200	>200	>200	>200	>200	>200	>200	>200	>200	>200	>200	>200	>200
Moraxella catarrhalis (taxid:480)	>200	>200	>200	80-200	>200	80-200	>200	NSS	80-200	80-200	80-200	>200	>200	>200	80-200	NSS	50-80	80-200	>200	80-200	NSS	80-200	>200	>200	80-200	>200	>200	>200	80-200	NSS	80-200	>200	>200	>200	>200	80-200	80-200	>200	50-80	50-80	>200	80-200	50-80	80-200	50-80	>200	>200	>200	NSS
Mycobacterium leprae (taxid:1769)	80-200	>200	>200	>200	80-200	NSS	80-200	NSS	50-80	80-200	80-200	>200	>200	>200	80-200	50-80	NSS	NSS	>200	>200	NSS	NSS	>200	>200	80-200	>200	>200	80-200	80-200	80-200	80-200	80-200	>200	>200	>200	80-200	80-200	>200	>200	80-200	>200	50-80	50-80	>200	50-80	>200	80-200	80-200	80-200
Mycobacterium tuberculosis (taxid:1773)	>200	>200	>200	>200	>200	>200	>200	80-200	80-200	80-200	80-200	>200	>200	>200	80-200	50-80	80-200	80-200	>200	>200	NSS	80-200	>200	>200	80-200	>200	>200	80-200	80-200	80-200	80-200	80-200	>200	>200	>200	80-200	80-200	>200	>200	80-200	>200	80-200	50-80	>200	80-200	>200	>200	>200	80-200
Neisseria gonorrhoeae (taxid:485)	>200	>200	NSS	80-200	>200	>200	>200	80-200	80-200	80-200	80-200	>200	>200	>200	80-200	80-200	80-200	50-80	NSS	NSS	NSS	80-200	>200	>200	80-200	>200	>200	80-200	80-200	80-200	>200	80-200	>200	>200	>200	80-200	80-200	>200	80-200	50-80	>200	80-200	50-80	>200	80-200	>200	80-200	>200	NSS
Neisseria meningitidis (taxid:487)	>200	>200	80-200	80-200	>200	>200	>200	NSS	80-200	80-200	80-200	>200	>200	>200	80-200	80-200	80-200	50-80	80-200	50-80	NSS	80-200	>200	>200	80-200	>200	>200	80-200	80-200	80-200	80-200	80-200	>200	>200	>200	80-200	80-200	>200	80-200	80-200	>200	80-200	50-80	>200	80-200	>200	80-200	>200	NSS
Propionibacterium acnes (taxid:1747)	80-200	>200	>200	>200	80-200	>200	80-200	NSS	80-200	80-200	80-200	>200	>200	>200	80-200	50-80	NSS	NSS	>200	NSS	NSS	80-200	>200	>200	80-200	>200	>200	80-200	80-200	80-200	80-200	80-200	>200	>200	>200	80-200	80-200	>200	80-200	80-200	>200	80-200	50-80	>200	80-200	>200	80-200	>200	NSS
Pseudomonas aeruginosa (taxid:287)	>200	>200	>200	>200	>200	>200	>200	>200	>200	80-200	80-200	>200	>200	>200	80-200	>200	80-200	>200	>200	>200	50-80	80-200	>200	>200	>200	>200	>200	>200	80-200	80-200	80-200	80-200	>200	>200	>200	>200	80-200	>200	>200	>200	>200	>200	>200	>200	>200	>200	>200	>200	>200
Pseudomonas maltophilia (taxid:40324)	>200	>200	>200	>200	>200	>200	>200	80-200	80-200	80-200	80-200	>200	>200	>200	80-200	80-200	80-200	>200	>200	50-80	NSS	80-200	>200	>200	80-200	>200	>200	80-200	80-200	80-200	80-200	80-200	>200	>200	>200	80-200	80-200	>200	>200	80-200	>200	80-200	50-80	80-200	>200	>200	>200	>200	NSS
Rickettsia rickettsii (taxid:783)	50-80	NSS	80-200	80-200	80-200	>200	>200	80-200	50-80	50-80	80-200	50-80	>200	>200	80-200	>200	NSS	NSS	80-200	NSS	NSS	80-200	>200	>200	80-200	>200	>200	80-200	NSS	NSS	80-200	50-80	>200	>200	>200	80-200	80-200	>200	80-200	80-200	>200	50-80	NSS	80-200	NSS	>200	80-200	NSS	NSS
Salmonella enterica (taxid:28901)	>200	>200	>200	>200	>200	>200	>200	80-200	>200	>200	>200	>200	>200	>200	80-200	>200	80-200	>200	>200	>200	80-200	>200	>200	>200	80-200	>200	>200	80-200	80-200	80-200	80-200	80-200	>200	>200	>200	80-200	80-200	>200	>200	>200	>200	>200	>200	>200	>200	>200	>200	>200	80-200
Salmonella paratyphi (taxid:54388)	>200	>200	>200	>200	>200	>200	>200	NSS	80-200	80-200	80-200	>200	>200	>200	80-200	80-200	80-200	>200	>200	>200	50-80	80-200	>200	>200	80-200	>200	>200	80-200	80-200	80-200	80-200	80-200	>200	>200	>200	80-200	80-200	>200	>200	80-200	>200	80-200	50-80	>200	80-200	>200	>200	>200	NSS
Salmonella typhi (taxid:90370)	>200	>200	>200	>200	>200	>200	>200	NSS	80-200	80-200	80-200	>200	>200	>200	80-200	80-200	80-200	>200	>200	>200	NSS	80-200	>200	>200	80-200	>200	>200	80-200	80-200	NSS	80-200	80-200	>200	>200	>200	80-200	80-200	>200	>200	80-200	>200	80-200	50-80	>200	80-200	>200	>200	>200	NSS
Shigella dysenteriae (taxid:622)	>200	>200	>200	>200	>200	>200	>200	NSS	80-200	80-200	80-200	>200	>200	>200	80-200	80-200	NSS	>200	>200	>200	50-80	80-200	>200	>200	80-200	>200	>200	80-200	80-200	NSS	80-200	80-200	>200	>200	>200	80-200	80-200	>200	>200	80-200	>200	80-200	50-80	>200	80-200	>200	>200	>200	NSS
Shigella flexneri (taxid:623)	>200	>200	>200	>200	>200	>200	>200	NSS	80-200	80-200	80-200	>200	>200	>200	80-200	80-200	50-80	>200	>200	>200	NSS	80-200	>200	>200	80-200	>200	>200	80-200	80-200	NSS	80-200	80-200	>200	>200	>200	80-200	80-200	>200	>200	80-200	>200	80-200	50-80	>200	80-200	>200	>200	>200	NSS
Shigella sonnei (taxid:624)	>200	>200	>200	>200	>200	>200	>200	NSS	80-200	80-200	80-200	>200	>200	>200	80-200	80-200	NSS	>200	>200	>200	NSS	80-200	>200	>200	80-200	>200	>200	80-200	80-200	NSS	80-200	80-200	>200	>200	>200	80-200	80-200	>200	>200	80-200	>200	80-200	50-80	>200	80-200	>200	>200	>200	NSS
Staphylococcus aureus (taxid:1280)	>200	>200	>200	>200	>200	>200	>200	>200	>200	>200	>200	>200	>200	>200	>200	>200	>200	>200	>200	>200	>200	>200	>200	>200	>200	>200	>200	>200	>200	>200	>200	>200	>200	>200	>200	>200	>200	>200	>200	>200	>200	>200	>200	>200	>200	>200	>200	>200	>200
Staphylococcus epidermidis (taxid:1282)	>200	>200	>200	>200	>200	>200	>200	>200	>200	>200	>200	>200	>200	>200	>200	>200	>200	>200	>200	>200	>200	>200	>200	>200	>200	>200	>200	>200	>200	>200	>200	>200	>200	>200	>200	>200	>200	>200	>200	>200	>200	>200	>200	>200	>200	>200	>200	>200	>200
Stenotrophomonas maltophilia (taxid:40324)	>200	>200	>200	>200	>200	>200	>200	80-200	80-200	80-200	80-200	>200	>200	>200	80-200	80-200	80-200	>200	>200	50-80	NSS	80-200	>200	>200	80-200	>200	>200	80-200	80-200	80-200	80-200	80-200	>200	>200	>200	80-200	80-200	>200	>200	80-200	>200	80-200	50-80	80-200	>200	>200	>200	>200	NSS
Streptococcus pneumoniae (taxid:1313)	>200	>200	>200	>200	>200	>200	>200	>200	>200	>200	>200	>200	>200	NSS	>200	>200	>200	>200	>200	>200	>200	>200	>200	>200	>200	>200	>200	>200	>200	>200	>200	>200	>200	>200	>200	>200	>200	>200	>200	>200	>200	>200	>200	>200	>200	>200	>200	>200	>200
Streptococcus pyogenes (taxid:1314)	>200	80-200	>200	>200	>200	>200	80-200	>200	80-200	>200	>200	>200	>200	>200	80-200	>200	80-200	>200	>200	>200	50-80	>200	>200	>200	>200	>200	>200	>200	80-200	80-200	>200	80-200	>200	>200	>200	80-200	80-200	>200	>200	80-200	>200	80-200	>200	>200	>200	>200	80-200	>200	NSS
Treponema pallidum (taxid:160)	NSS	NSS	>200	>200	NSS	NSS	NSS	NSS	NSS	NSS	80-200	NSS	>200	>200	80-200	80-200	80-200	NSS	>200	80-200	NSS	NSS	>200	>200	80-200	80-200	NSS	80-200	50-80	NSS	80-200	50-80	>200	>200	>200	80-200	80-200	>200	>200	50-80	>200	NSS	NSS	80-200	NSS	NSS	NSS	NSS	NSS
Vibrio cholerae (taxid:666)	>200	>200	>200	80-200	>200	>200	NSS	NSS	80-200	80-200	80-200	>200	>200	>200	80-200	80-200	NSS	>200	>200	>200	80-200	80-200	>200	>200	80-200	>200	>200	80-200	80-200	80-200	80-200	80-200	>200	>200	>200	80-200	80-200	>200	>200	>200	>200	80-200	50-80	>200	80-200	>200	80-200	>200	80-200
NSS: No significant similarity with the pathogen
● Red cells indicate the highest score (>200)
● Pink cells indicate the Score 80-200
● Green cells indicate the score 50-80
● Blue cells indicate score 40-50
● Black cells indicate score <40
● Grey cells indicate no significant similarities (NSS)
[truncated: 4 more columns]
