# Supplementary material for: Repurposing rupatadine as topical treatment against methicillin-resistant Staphylococcus aureus
Source: AMB Express. 2025 Sep 23;15:132. doi: 10.1186/s13568-025-01947-w (PMC12457276; doi:10.1186/s13568-025-01947-w)
Supplement: Supplementary file 2 — Supplementary Material 2 [file 13568_2025_1947_MOESM2_ESM.xlsx]

## Sheet: Supplementary Table 2
Supplementary Table 2. Sequence Homology Analysis of MRSA-Specific Protein Targets Across 16 Members from Healthy Skin Mocrobiome Community
BLAST analysis comparing the amino acid sequences of identified MRSA (Methicillin-Resistant Staphylococcus aureus) protein targets against their homologs in 16 common members from healthy human skin microbiome. Values represent BLAST scores as determined by the NCBI BLAST algorithm. Higher scores indicate greater sequence similarity between the query MRSA protein targets and the corresponding seq…
Protein Target	A8Z2L6	Q2G268	Q2FZY5	Q93QD4	A8Z088	Q6GI75	P0A040	A8Z4T2	Q5HJZ0	Q2G078	Q2FYS4	P0C1S7	A8Z1R9	Q2FHU2	Q2FER5	A8YZP0	Q2FEP5	P0A0J0	Q2G041	Q2FY51	Q2FE05
Pathogen
Acinetobacter fasciculus USHLN143 (taxid:3081679)	>200	>200	80-200	>200	80-200	>200	>200	>200	>200	>200	>200	>200	>200	>200	>200	>200	NSS	>200	>200	>200	>200
Acinetobacter johnsonii (taxid:40214)	>200	>200	80-200	>200	80-200	>200	>200	>200	>200	>200	>200	>200	>200	>200	>200	>200	>200	>200	>200	>200	>200
Actinomyces oris (taxid:544580)	NSS	>200	>200	80-200	40-50	NSS	>200	>200	>200	>200	>200	>200	>200	>200	>200	>200	>200	>200	>200	>200	50-80
Corynebacterium striatum ATCC 6940 (taxid: 525268)	NSS	>200	>200	50-80	NSS	NSS	>200	>200	>200	>200	>200	>200	>200	>200	>200	>200	>200	>200	>200	>200	80-200
Corynebacterium suicordis (taxid:203264)	NSS	>200	>200	NSS	NSS	NSS	>200	>200	>200	>200	>200	>200	>200	>200	>200	>200	>200	>200	>200	>200	80-200
Corynebacterium tuberculostearicum SK141 (taxid: 553206)	NSS	>200	>200	NSS	NSS	NSS	>200	>200	>200	>200	>200	>200	>200	>200	>200	>200	>200	>200	>200	>200	80-200
Cutibacterium acnes subsp. acnes (taxid:1734925)	50-80	>200	>200	80-200	80-200	80-200	>200	>200	>200	80-200	>200	>200	>200	>200	>200	>200	>200	>200	>200	>200	NSS
Cutibacterium granulosum (taxid:33011)	50-80	>200	>200	80-200	80-200	80-200	>200	>200	>200	80-200	>200	>200	>200	>200	>200	>200	>200	>200	>200	>200	NSS
Cutibacterium modestum (taxid:2559073)	50-80	>200	>200	NSS	80-200	80-200	>200	>200	>200	80-200	>200	>200	>200	>200	>200	>200	>200	>200	>200	>200	NSS
Kaistella haifensis (taxid:421525)	>200	>200	>200	>200	>200	NSS	50-80	>200	>200	80-200	>200	>200	>200	>200	>200	>200	>200	>200	>200	>200	50-80
Kocuria palustris (taxid:71999)	NSS	>200	>200	80-200	80-200	40-50	>200	>200	>200	>200	>200	>200	>200	>200	>200	>200	>200	>200	>200	>200	>200
Lawsonella clevelandense (taxid:1528099)	50-80	80-200	>200	50-80	NSS	NSS	>200	>200	>200	>200	>200	>200	>200	>200	>200	>200	>200	>200	>200	>200	80-200
Micrococcus luteus (taxid: 1270)	80-200	>200	>200	80-200	80-200	NSS	>200	>200	>200	>200	>200	>200	>200	>200	>200	>200	>200	>200	>200	>200	>200
Rothia mucilaginosa (taxid:43675)	NSS	80-200	>200	80-200	80-200	80-200	>200	>200	>200	>200	>200	>200	>200	>200	>200	>200	>200	>200	>200	>200	>200
Staphylococcus epidermidis ATCC 12228 (taxid:176280)	>200	>200	>200	>200	>200	>200	>200	>200	>200	>200	>200	>200	>200	>200	>200	>200	>200	>200	>200	>200	>200
Stutzerimonas stutzeri (taxid:316)	>200	>200	>200	>200	>200	>200	>200	>200	>200	>200	>200	>200	>200	>200	>200	>200	>200	>200	>200	>200	>200
NSS: No significant similarity with the pathogen
● Red cells indicate the highest score (>200)
● Pink cells indicate the Score 80-200
● Green cells indicate the score 50-80
● Blue cells indicate score 40-50
● Black cells indicate score <40
● Grey cells indicate no significant similarities (NSS)
